# Supplementary material for: Antimicrobial Activity Profiles and Potential Antimicrobial Regimens against Carbapenem-Resistant Enterobacterales Isolated from Multi-Centers in Western Thailand
Source: Antibiotics (Basel). 2022 Mar 7;11(3):355. doi: 10.3390/antibiotics11030355 (PMC8944502; doi:10.3390/antibiotics11030355)
Supplement: Supplementary file 1 [file antibiotics-11-00355-s001.zip]

Archive with 1 entries (1 files):
- antibiotics-1602058-supplementary.pdf
